# Supplementary material for: Daily Activity Rhythms of Animals in the Southwest Mountains, China: Influences of Interspecific Relationships and Seasons
Source: Animals (Basel). 2024 Oct 2;14(19):2842. doi: 10.3390/ani14192842 (PMC11476335; doi:10.3390/ani14192842)
Supplement: Supplementary file 1 [file animals-14-02842-s001.zip]

Archive with 1 entries (1 files):
- animals-3224977-supplementary.pdf
